# Supplementary material for: The Anti-Virulence Effect of Vismia guianensis against Candida albicans and Candida glabrata
Source: Antibiotics (Basel). 2022 Dec 16;11(12):1834. doi: 10.3390/antibiotics11121834 (PMC9774440; doi:10.3390/antibiotics11121834)
Supplement: Supplementary file 1 [file antibiotics-11-01834-s001.zip]

Archive with 1 entries (1 files):
- antibiotics-2058226-Supplementary result.pdf
